# Supplementary material for: Genome‐wide association analysis reveals genes controlling an antagonistic effect of biotic and osmotic stress on Arabidopsis thaliana growth
Source: Mol Plant Pathol. 2024 Mar 9;25(3):e13436. doi: 10.1111/mpp.13436 (PMC10924621; doi:10.1111/mpp.13436)
Supplement: Supplementary file 5 — Table S1. T‐DNA mutants and their corresponding candidate genes. * indicates the same mutant was used in other studies, and the transcripts level of the knock‐out gene has determined in the study. [file MPP-25-e13436-s011.xlsx]

## Sheet: S1
Supplementary Table 1. T-DNA mutants and their corresponding candidate genes. * indicates the same mutant was used in other study and the transcripts level of the knockout gene has determined in the study
Treatment	Marker	-log(p-value) of linked signifiacnt marker	LD score	Marker Associated Gene	Gene name	T-DNA mutant	Reference*
Pieris + PEG	m73994	6.28	1	At2g36560	A paternally expressed imprinted gene	SALK_142234C
Pieris + PEG	m27735	4.12	1	At1g45474	PHOTOSYSTEM I LIGHT HARVESTING COMPLEX GENE 5 (LHCA5)	SALK_036040C
Pieris + PEG	in LD with m114713	4.44		At3g49120	PEROXIDASE 34 (PRX34)	SALK_051825C
Pieris + PEG	in LD with m118294	4.55		At3g54620	ARABIDOPSIS THALIANA BASIC LEUCINE ZIPPER 25 (AtbZIP25);	SALK_148423C
Pieris + PEG	in LD with m115956	4.59		At3g50660	ATDWF4	SALK_208433C
Botrytis + PEG	m33786	5.35	1	At1g56280	ARABIDOPSIS THALIANA DROUGHT-INDUCED 19 (ATDI19)		HM line obtained from liu et al, 2013, molecular plant.
Botrytis + PEG	in LD with m33786	5.35		At1g56510	WHITE RUST RESISTANCE 4 (WRR4)	SALK_148037C	Borhan et al, 2008, MPMI
Botrytis + PEG	in LD with m137156	4.05		At4g11170	Resistance methylated gene 1, RMG1	SALK_091592C
Botrytis + PEG				At4g11170	Resistance methylated gene 1, RMG1	SALK_007034C	HM lines obtained from Theon 2016, new phytologist
Botrytis + PEG				At4g11170	Resistance methylated gene 1, RMG1	SALLK_023944C	HM lines obtained from Theon 2016, new phytologist
Botrytis + PEG	in LD with m209212	4.32		At5g60450	AUXIN RESPONSE FACTOR 4 (ARF4)	SALK_023804C	Belin et al, 2009, plant cell
