# Supplementary material for: Genome‐wide association analysis reveals genes controlling an antagonistic effect of biotic and osmotic stress on Arabidopsis thaliana growth
Source: Mol Plant Pathol. 2024 Mar 9;25(3):e13436. doi: 10.1111/mpp.13436 (PMC10924621; doi:10.1111/mpp.13436)
Supplement: Supplementary file 6 — Table S2. Primers of five drought‐responsive genes (RD29a, RD29b, P5CS1, RD26, MYC2) and selected candidate genes for reverse transcription‐quantitativePCR. [file MPP-25-e13436-s013.xlsx]

## Sheet: S2
SupplementaryTable 2. Primers of drought-responsive genes and target genes for qRT-PCR
Experiment	Gene_ID	Gene	Primer (5' to 3")	Primer (3'to 5')	References
Drought vs PEG	AT5G52310	RD29a	GCCGACGGGATTTGACG	GCCGGAAATTTATCCTCTTCTGA	Fujii et al, 2007, plant cell
Drought vs PEG	AT5G52300	RD29b	GGCGGGCAAAGCGAG	TGCCCGTAAGCAGTAACAGATC	Fujii et al, 2007, plant cell
Drought vs PEG	AT2G39800	P5CS1	TGTGTGTTTGTGTATTTGGTTGAGAC	TGAGTACTAAGCAGAGAGGAAACAAAA	Fujii et al, 2007, plant cell
Drought vs PEG	AT4G27410	RD26	TTGCCACCAGGTTTTAGATTTTA	GAGAGAGAAATGATAGCCTGCAA
Drought vs PEG	AT1G32640	MYC2	AACCCGGATCCAAGTTCTTATT	GGAAGCTTCTAGATCGGAGTGA
Pieris & PEG	At3g49110	PRX33	CTGTCACTTTGGCAGGAGGT	GCTGGAAGATTTGCGTTAGC
Pieris & PEG	At3g49120	PRX34	AGTTAAGGTCGGACCCTCGT	ACAAGATGGATGCGTCACAA
Pieris & PEG	At1g45474	LHCA5	GCTGGAGATTACGGGTTTGA	AACACCGAGCATAGCGAAAC
Pieris & PEG	At3g54620	bZIP25	GTCTGGCTGGAACATCAGGT	AAAACAAGCTCAAGGCTCCA
Pieris & PEG	At3g50660	DWF4	TCATGTCCGGCAAATAACAA	TGGGATGGGTTTTGAAACAT
Botrytis & PEG	At1g56280	Di19	ATTGGTACCGCTTTTTCGTG	CGGTATGCCCTGTTTGTTCT
Botrytis & PEG	At1g56510	WRR4	ATCGCTCCAGCTCTCAAAAA	TCATCCAAACACCAACTGGA
Botrytis & PEG	At4g11170	RMG1	TATGCGTGGAAAGGGTAAGG	CAAGCCATCATACCCGACTT
Botrytis & PEG	At5g60450	ARF4	CAAGTGAGAGGACCAGCACA	CTCTTCCGGATCATCATCGT
	AT3G15930	reference gene	ACCAAACCCAACATTCCAAA	ACACAACCACGTCTGGTTCA
