# Supplementary material for: Genome‐wide association analysis reveals genes controlling an antagonistic effect of biotic and osmotic stress on Arabidopsis thaliana growth
Source: Mol Plant Pathol. 2024 Mar 9;25(3):e13436. doi: 10.1111/mpp.13436 (PMC10924621; doi:10.1111/mpp.13436)
Supplement: Supplementary file 7 — Table S3. Pearson’s correlation coefficients when comparing rosette fresh weight (FW) for each indicated treatment. [file MPP-25-e13436-s007.xlsx]

## Sheet: S3
Supplementary Table 3. Pearson’s correlation coefficients when comparing rosette fresh weight (FW) for each indicated treatment.
Treatment groups	Control	Drought	Pieris and PEG	Botrytis and PEG
Control	1
PEG	0.34	1
Pieris and PEG	0.2	0.33	1
Botrytis and PEG	0.23	0.23	0.2	1
