# Supplementary material for: Genome‐wide association analysis reveals genes controlling an antagonistic effect of biotic and osmotic stress on Arabidopsis thaliana growth
Source: Mol Plant Pathol. 2024 Mar 9;25(3):e13436. doi: 10.1111/mpp.13436 (PMC10924621; doi:10.1111/mpp.13436)
Supplement: Supplementary file 8 — Table S4. Broad‐sense heritability of different traits of the Arabidopsis HapMap set of accessions grown under control and stress treatments. [file MPP-25-e13436-s009.xlsx]

## Sheet: S4
Supplementary Table 4. Broad-sense heritabilities of different traits of the Arabidopsis HapMap set of accessions grown under control and stress treatments.
Traits	Control	PEG	Pieris and PEG	Botrytis and PEG
PLA	0.4	-	0.37	-
FW	0.58	0.6	0.4	0.6
DW	-	0.59	-	0.53
WC	-	0.5	-	0.63
