# Supplementary material for: Genome‐wide association analysis reveals genes controlling an antagonistic effect of biotic and osmotic stress on Arabidopsis thaliana growth
Source: Mol Plant Pathol. 2024 Mar 9;25(3):e13436. doi: 10.1111/mpp.13436 (PMC10924621; doi:10.1111/mpp.13436)
Supplement: Supplementary file 9 — Table S5. Two‐way analysis of variance results shows significant main effect of Accessions and Treatments on water content (WC) and projected rosette area (PLA). In all tests, no significant interactions between Accessions and Treatments were observed. [file MPP-25-e13436-s006.xlsx]

## Sheet: S5
Supplementary Table 5. Two-way ANOVA results shows significant main effect of Accessions and Treatments on water content (WC) and projected rosette area (PLA). In all tests, no significant interactions between Accessions and Treatments were observed.
Analysis of variance	Rosette fresh weight (FW)					Rosette dry weight (DW)				Water content (WC)				Projected rosette area (PLA)
Source of variation	d.f.	s.s.	m.s.	v.r.	p-value	s.s.	m.s.	v.r.	p-value	s.s.	m.s.	v.r.	p-value	d.f.	s.s.	m.s.	v.r.	p-value
Accessions	249	17.6173	0.07075	1.15	0.105	9.24021	0.03711	1.18	0.066	2.55335	0.010254	1.35	0.003	338	106228705	314286	1.5	<.001
Treatments	1	1.50109	1.50109	24.29	<.001	1.35247	1.35247	42.9	<.001	0.075517	0.075517	9.93	0.002	1	1593651	1593651	7.63	0.006
Accessions.Treatments	249	11.1525	0.04479	0.72	0.998	8.9685	0.03602	1.14	0.109	2.11742	0.008504	1.12	0.151	336	75638698	225115	1.08	0.22
Residual	500	30.8947	0.06179			15.764	0.03153			3.77306	0.007607			561	117229464	208965
Total	999	61.1656				35.3252				8.51397				1236	279329286
