# Supplementary material for: Genome‐wide association analysis reveals genes controlling an antagonistic effect of biotic and osmotic stress on Arabidopsis thaliana growth
Source: Mol Plant Pathol. 2024 Mar 9;25(3):e13436. doi: 10.1111/mpp.13436 (PMC10924621; doi:10.1111/mpp.13436)
Supplement: Supplementary file 10 — Table S6. Univariate genome‐wide association mapping of projected rosette area (PLA), dry weight (DW), water content (WC) identified significant single‐nucleotide polymorphisms (SNPs) (−log10(p) > 4) in response to the either Pieris + polyethylene glycol 8000)(PEG) or Botrytis + PEG responses. Gene1 and gene2 are two genes associated to the same significant SNP. MAF = minor allele frequency. [file MPP-25-e13436-s002.xlsx]

## Sheet: S6
Supplementary Table 6. Univariate GWA-mapping of projected rosette area (PLA), dry weight (DW), and water content (WC) identified significant SNPs (-log10(p)>4) in GWAs analaysis. Gene1 and gene2 are two genes associated to the same significant SNP. MAF = minor allele frequency.
Experiment	Trait	Marker	chromosome	position	p-value	-log(p-value)	snp.status	associated gene1	associated gene2	gene1_http	gene2_http	MAF	effect.size	% of explianed phoentypic variance
Pieris & PEG	PLA	m2737	1	1704541	3.27e-05	4.49	significant snp	AT1G05680		http://arabidopsis.org/servlets/TairObject?type=locus&name=AT1G05680		0.291793	-100.433	5.11795
Pieris & PEG	PLA	m27734	1	17180097	7.79e-05	4.11	significant snp	AT1G45474		http://arabidopsis.org/servlets/TairObject?type=locus&name=AT1G45474		0.899696	144.72	4.64095
Pieris & PEG	PLA	m27735	1	17180178	5.24e-05	4.28	significant snp	AT1G45474		http://arabidopsis.org/servlets/TairObject?type=locus&name=AT1G45474		0.902736	150.127	4.85925
Pieris & PEG	PLA	m28222	1	17388065	7.54e-05	4.12	significant snp	AT1G47405		http://arabidopsis.org/servlets/TairObject?type=locus&name=AT1G47405		0.519757	-87.1848	4.65887
Pieris & PEG	PLA	m34260	1	21352595	4e-05	4.4	significant snp	AT1G57650		http://arabidopsis.org/servlets/TairObject?type=locus&name=AT1G57650		0.361702	-93.9865	5.00765
Pieris & PEG	PLA	m35539	1	21909397	7.41e-05	4.13	significant snp	AT1G59640		http://arabidopsis.org/servlets/TairObject?type=locus&name=AT1G59640		0.209726	-107.104	4.66855
Pieris & PEG	PLA	m43701	1	25325659	6.04e-05	4.22	significant snp	AT1G67570		http://arabidopsis.org/servlets/TairObject?type=locus&name=AT1G67570		0.407295	-89.809	4.78095
Pieris & PEG	PLA	m43713	1	25328015	5.43e-05	4.27	significant snp	AT1G67580		http://arabidopsis.org/servlets/TairObject?type=locus&name=AT1G67580		0.398176	-90.6903	4.83941
Pieris & PEG	PLA	m43762	1	25358817	9.89e-06	5	significant snp	AT1G67650		http://arabidopsis.org/servlets/TairObject?type=locus&name=AT1G67650		0.37386	-100.223	5.77343
Pieris & PEG	PLA	m43769	1	25361771	2.65e-05	4.58	significant snp	AT1G67650		http://arabidopsis.org/servlets/TairObject?type=locus&name=AT1G67650		0.31003	-99.8125	5.23269
Pieris & PEG	PLA	m55116	2	1867748	4.75e-05	4.32	significant snp	AT2G05170		http://arabidopsis.org/servlets/TairObject?type=locus&name=AT2G05170		0.075988	-168.806	4.91288
Pieris & PEG	PLA	m56645	2	2676009	8.9e-05	4.05	significant snp	AT2G06715		http://arabidopsis.org/servlets/TairObject?type=locus&name=AT2G06715		0.264438	-97.7963	4.56786
Pieris & PEG	PLA	m57346	2	3154253	7.65e-05	4.12	significant snp	AT2G07540		http://arabidopsis.org/servlets/TairObject?type=locus&name=AT2G07540		0.413374	88.3767	4.65061
Pieris & PEG	PLA	m57726	2	3842707	5.74e-05	4.24	significant snp	AT2G10150		http://arabidopsis.org/servlets/TairObject?type=locus&name=AT2G10150		0.458967	88.8098	4.80903
Pieris & PEG	PLA	m69692	2	11775643	8.78e-05	4.06	significant snp	AT2G27570		http://arabidopsis.org/servlets/TairObject?type=locus&name=AT2G27570		0.440729	86.9478	4.5754
Pieris & PEG	PLA	m73984	2	15325777	3.83e-05	4.42	significant snp	AT2G36540		http://arabidopsis.org/servlets/TairObject?type=locus&name=AT2G36540		0.389058	-92.8374	5.03027
Pieris & PEG	PLA	m73991	2	15328790	6.49e-07	6.19	significant snp	AT2G36550		http://arabidopsis.org/servlets/TairObject?type=locus&name=AT2G36550		0.711246	-120.004	7.26208
Pieris & PEG	PLA	m73992	2	15329366	3.95e-06	5.4	significant snp	AT2G36560		http://arabidopsis.org/servlets/TairObject?type=locus&name=AT2G36560		0.717325	-112.273	6.2759
Pieris & PEG	PLA	m73993	2	15329452	3.43e-05	4.46	significant snp	AT2G36560		http://arabidopsis.org/servlets/TairObject?type=locus&name=AT2G36560		0.696049	-98.997	5.09111
Pieris & PEG	PLA	m73994	2	15329659	4.77e-07	6.32	significant snp	AT2G36560		http://arabidopsis.org/servlets/TairObject?type=locus&name=AT2G36560		0.711246	-121.382	7.42975
Pieris & PEG	PLA	m73995	2	15331437	2.98e-07	6.53	significant snp	AT2G36560		http://arabidopsis.org/servlets/TairObject?type=locus&name=AT2G36560		0.705167	-122.691	7.68446
Pieris & PEG	PLA	m73996	2	15332015	5.52e-07	6.26	significant snp	AT2G36560		http://arabidopsis.org/servlets/TairObject?type=locus&name=AT2G36560		0.708207	-120.36	7.35049
Pieris & PEG	PLA	m73997	2	15332268	1.37e-06	5.86	significant snp	AT2G36560		http://arabidopsis.org/servlets/TairObject?type=locus&name=AT2G36560		0.711246	-116.579	6.85347
Pieris & PEG	PLA	m74010	2	15340699	4.69e-05	4.33	significant snp	AT2G36580		http://arabidopsis.org/servlets/TairObject?type=locus&name=AT2G36580		0.829787	-119.107	4.91957
Pieris & PEG	PLA	m74017	2	15344588	6.13e-05	4.21	significant snp	AT2G36590		http://arabidopsis.org/servlets/TairObject?type=locus&name=AT2G36590		0.832827	-118.158	4.77248
Pieris & PEG	PLA	m74024	2	15345720	7.39e-05	4.13	significant snp	AT2G36590		http://arabidopsis.org/servlets/TairObject?type=locus&name=AT2G36590		0.784195	-106.015	4.6701
Pieris & PEG	PLA	m80563	3	95413	8.21e-05	4.09	significant snp	AT3G01310		http://arabidopsis.org/servlets/TairObject?type=locus&name=AT3G01310		0.547112	-87.0718	4.61237
Pieris & PEG	PLA	m80610	3	117974	5.16e-05	4.29	significant snp	AT3G01328		http://arabidopsis.org/servlets/TairObject?type=locus&name=AT3G01328		0.112462	-140.923	4.86724
Pieris & PEG	PLA	m80613	3	119967	8.52e-05	4.07	significant snp	AT3G01331		http://arabidopsis.org/servlets/TairObject?type=locus&name=AT3G01331		0.240122	-101.237	4.59182
Pieris & PEG	PLA	m80626	3	128355	4.13e-05	4.38	significant snp	AT3G01340		http://arabidopsis.org/servlets/TairObject?type=locus&name=AT3G01340		0.170213	-119.95	4.98955
Pieris & PEG	PLA	m80627	3	128426	6.76e-05	4.17	significant snp	AT3G01340		http://arabidopsis.org/servlets/TairObject?type=locus&name=AT3G01340		0.170213	-116.65	4.71878
Pieris & PEG	PLA	m80628	3	128531	3.28e-05	4.48	significant snp	AT3G01340		http://arabidopsis.org/servlets/TairObject?type=locus&name=AT3G01340		0.167173	-122.329	5.11542
Pieris & PEG	PLA	m80629	3	128748	7.35e-05	4.13	significant snp	AT3G01340		http://arabidopsis.org/servlets/TairObject?type=locus&name=AT3G01340		0.170213	-116.077	4.67257
Pieris & PEG	PLA	m95277	3	8324867	5.15e-05	4.29	significant snp	AT3G23280		http://arabidopsis.org/servlets/TairObject?type=locus&name=AT3G23280		0.194529	-112.486	4.86797
Pieris & PEG	PLA	m95766	3	8555008	8.06e-05	4.09	significant snp	AT3G23740		http://arabidopsis.org/servlets/TairObject?type=locus&name=AT3G23740		0.908815	150.722	4.62258
Pieris & PEG	PLA	m107838	3	14993958	7.04e-05	4.15	significant snp	AT3G42924		http://arabidopsis.org/servlets/TairObject?type=locus&name=AT3G42924		0.091185	-151.919	4.69633
Pieris & PEG	PLA	m111770	3	16879238	8.24e-06	5.08	significant snp	AT3G45910		http://arabidopsis.org/servlets/TairObject?type=locus&name=AT3G45910		0.68997	105.748	5.87352
Pieris & PEG	PLA	m114713	3	18200160	1.84e-05	4.74	significant snp	AT3G49110		http://arabidopsis.org/servlets/TairObject?type=locus&name=AT3G49110		0.389058	-96.4856	5.43338
Pieris & PEG	PLA	m114799	3	18231253	2.57e-05	4.59	significant snp	AT3G49180		http://arabidopsis.org/servlets/TairObject?type=locus&name=AT3G49180		0.139818	-133.334	5.24989
Pieris & PEG	PLA	m114808	3	18234209	6.6e-05	4.18	significant snp	AT3G49190		http://arabidopsis.org/servlets/TairObject?type=locus&name=AT3G49190		0.148936	-123.302	4.73172
Pieris & PEG	PLA	m115946	3	18800399	1.94e-06	5.71	significant snp	AT3G50630		http://arabidopsis.org/servlets/TairObject?type=locus&name=AT3G50630		0.091185	-180.997	6.66574
Pieris & PEG	PLA	m115956	3	18810020	1.28e-05	4.89	significant snp	AT3G50651		http://arabidopsis.org/servlets/TairObject?type=locus&name=AT3G50651		0.115502	-149.854	5.63275
Pieris & PEG	PLA	m118294	3	20227197	2.02e-05	4.69	significant snp	AT3G54650		http://arabidopsis.org/servlets/TairObject?type=locus&name=AT3G54650		0.054711	-205.869	5.38222
Pieris & PEG	PLA	m123514	3	23232697	1.38e-05	4.86	significant snp	AT3G62830		http://arabidopsis.org/servlets/TairObject?type=locus&name=AT3G62830		0.294833	-104.634	5.58903
Pieris & PEG	PLA	m123518	3	23235110	8.68e-06	5.06	significant snp	AT3G62830		http://arabidopsis.org/servlets/TairObject?type=locus&name=AT3G62830		0.334347	-103.421	5.84502
Pieris & PEG	PLA	m123520	3	23235639	2.98e-05	4.53	significant snp	AT3G62840		http://arabidopsis.org/servlets/TairObject?type=locus&name=AT3G62840		0.343465	-96.6108	5.16796
Pieris & PEG	PLA	m123523	3	23237405	2.14e-05	4.67	significant snp	AT3G62850		http://arabidopsis.org/servlets/TairObject?type=locus&name=AT3G62850		0.389058	-95.7388	5.34955
Pieris & PEG	PLA	m123524	3	23237431	7.87e-05	4.1	significant snp	AT3G62850		http://arabidopsis.org/servlets/TairObject?type=locus&name=AT3G62850		0.413374	-88.2346	4.63566
Pieris & PEG	PLA	m123543	3	23242543	9.17e-05	4.04	significant snp	AT3G62870		http://arabidopsis.org/servlets/TairObject?type=locus&name=AT3G62870		0.413374	-87.4303	4.5516
Pieris & PEG	PLA	m127554	4	1573761	4.93e-05	4.31	significant snp	AT4G03550		http://arabidopsis.org/servlets/TairObject?type=locus&name=AT4G03550		0.604863	91.3022	4.89198
Pieris & PEG	PLA	m152700	4	13366976	1.09e-05	4.96	significant snp	AT4G26455		http://arabidopsis.org/servlets/TairObject?type=locus&name=AT4G26455		0.088146	-170.238	5.71969
Pieris & PEG	PLA	m160044	4	18099863	2.62e-05	4.58	significant snp	AT4G38770		http://arabidopsis.org/servlets/TairObject?type=locus&name=AT4G38770		0.370821	-95.6304	5.2388
Pieris & PEG	PLA	m163549	5	1280279	1.22e-05	4.91	significant snp	AT5G04490		http://arabidopsis.org/servlets/TairObject?type=locus&name=AT5G04490		0.541033	-96.3332	5.65823
Pieris & PEG	PLA	m163563	5	1284856	1.88e-06	5.72	significant snp	AT5G04500		http://arabidopsis.org/servlets/TairObject?type=locus&name=AT5G04500		0.085106	-186.93	6.68079
Pieris & PEG	PLA	m165462	5	2585318	7.32e-05	4.14	significant snp	AT5G08070		http://arabidopsis.org/servlets/TairObject?type=locus&name=AT5G08070		0.81459	112.283	4.67552
Pieris & PEG	PLA	m166369	5	3166507	7.31e-05	4.14	significant snp	AT5G10110		http://arabidopsis.org/servlets/TairObject?type=locus&name=AT5G10110		0.93921	182.634	4.6762
Pieris & PEG	PLA	m174376	5	7229506	7.44e-05	4.13	significant snp	AT5G21482		http://arabidopsis.org/servlets/TairObject?type=locus&name=AT5G21482		0.194529	-110.128	4.66611
Pieris & PEG	PLA	m194203	5	17257019	5.77e-06	5.24	significant snp	AT5G43020		http://arabidopsis.org/servlets/TairObject?type=locus&name=AT5G43020		0.066869	-199.024	6.06898
Pieris & PEG	PLA	m196648	5	18049179	2.44e-05	4.61	significant snp	AT5G44740		http://arabidopsis.org/servlets/TairObject?type=locus&name=AT5G44740		0.072948	-178.285	5.27817
Pieris & PEG	PLA	m213270	5	26577359	3.07e-05	4.51	significant snp	AT5G66600		http://arabidopsis.org/servlets/TairObject?type=locus&name=AT5G66600		0.054711	-121.889	5.15258
Pieris & PEG	PLA	m213271	5	26578386	2.01e-05	4.7	significant snp	AT5G66600		http://arabidopsis.org/servlets/TairObject?type=locus&name=AT5G66600		0.170213	-125.507	5.38506
Botrytis & PEG	DW	m31082	1	19032038	2.19221e-05	4.65912	significant snp	AT1G51340	NA	http://arabidopsis.org/servlets/TairObject?type=locus&name=AT1G51340	NA	0.377644	0.236752	5.30566
Botrytis & PEG	DW	m33786	1	21074520	4.79981e-06	5.31878	significant snp	AT1G56280	NA	http://arabidopsis.org/servlets/TairObject?type=locus&name=AT1G56280	NA	0.882175	-0.382773	6.13349
Botrytis & PEG	DW	m33789	1	21075514	3.62196e-05	4.44106	significant snp	AT1G56290	NA	http://arabidopsis.org/servlets/TairObject?type=locus&name=AT1G56290	NA	0.800604	-0.27975	5.03164
Botrytis & PEG	DW	m33790	1	21076200	2.20873e-05	4.65586	significant snp	AT1G56290	NA	http://arabidopsis.org/servlets/TairObject?type=locus&name=AT1G56290	NA	0.794562	-0.283975	5.30156
Botrytis & PEG	DW	m33794	1	21077356	3.90741e-05	4.40811	significant snp	AT1G56290	NA	http://arabidopsis.org/servlets/TairObject?type=locus&name=AT1G56290	NA	0.794562	-0.275511	4.99023
Botrytis & PEG	DW	m33796	1	21077825	1.24771e-05	4.90389	significant snp	AT1G56290	NA	http://arabidopsis.org/servlets/TairObject?type=locus&name=AT1G56290	NA	0.78852	-0.289095	5.61307
Botrytis & PEG	DW	m33797	1	21078221	2.20873e-05	4.65586	significant snp	AT1G56290	NA	http://arabidopsis.org/servlets/TairObject?type=locus&name=AT1G56290	NA	0.794562	-0.283975	5.30156
Botrytis & PEG	DW	m33798	1	21078497	1.32313e-05	4.8784	significant snp	AT1G56290	NA	http://arabidopsis.org/servlets/TairObject?type=locus&name=AT1G56290	NA	0.806647	-0.298073	5.58106
Botrytis & PEG	DW	m33801	1	21079316	5.02822e-05	4.29859	significant snp	AT1G56300	NA	http://arabidopsis.org/servlets/TairObject?type=locus&name=AT1G56300	NA	0.806647	-0.27794	4.85257
Botrytis & PEG	DW	m33809	1	21084276	3.39706e-05	4.4689	significant snp	AT1G56310	NA	http://arabidopsis.org/servlets/TairObject?type=locus&name=AT1G56310	NA	0.773414	-0.267929	5.06663
Botrytis & PEG	DW	m38284	1	23047090	5.63002e-05	4.24949	significant snp	AT1G62330	NA	http://arabidopsis.org/servlets/TairObject?type=locus&name=AT1G62330	NA	0.0694864	-0.428919	4.79085
Botrytis & PEG	DW	m60883	2	5706841	1.26167e-06	5.89905	significant snp	AT2G13690	NA	http://arabidopsis.org/servlets/TairObject?type=locus&name=AT2G13690	NA	0.833837	-0.350611	6.85951
Botrytis & PEG	DW	m60887	2	5707440	5.79743e-05	4.23676	significant snp	AT2G13690	NA	http://arabidopsis.org/servlets/TairObject?type=locus&name=AT2G13690	NA	0.806647	-0.275707	4.77486
Botrytis & PEG	DW	m65596	2	8841229	3.871e-05	4.41218	significant snp	AT2G20520	NA	http://arabidopsis.org/servlets/TairObject?type=locus&name=AT2G20520	NA	0.169184	-0.297056	4.99534
Botrytis & PEG	DW	m68365	2	10911285	9.59571e-05	4.01792	significant snp	AT2G25640	NA	http://arabidopsis.org/servlets/TairObject?type=locus&name=AT2G25640	NA	0.175227	0.278043	4.49978
Botrytis & PEG	DW	m77601	2	17727552	6.77829e-05	4.16888	significant snp	AT2G42580	NA	http://arabidopsis.org/servlets/TairObject?type=locus&name=AT2G42580	NA	0.141994	-0.309148	4.68952
Botrytis & PEG	DW	m81599	3	675577	8.43336e-05	4.074	significant snp	AT3G02990	NA	http://arabidopsis.org/servlets/TairObject?type=locus&name=AT3G02990	NA	0.23565	0.251002	4.57026
Botrytis & PEG	DW	m88353	3	4710016	7.13854e-06	5.14639	significant snp	AT3G14185	NA	http://arabidopsis.org/servlets/TairObject?type=locus&name=AT3G14185	NA	0.129909	-0.360536	5.91737
Botrytis & PEG	DW	m137156	4	6821557	9.80108e-05	4.00873	significant snp	AT4G11180	NA	http://arabidopsis.org/servlets/TairObject?type=locus&name=AT4G11180	NA	0.1571	0.290105	4.48822
Botrytis & PEG	DW	m140791	4	8061824	4.13852e-05	4.38316	significant snp	AT4G13960	NA	http://arabidopsis.org/servlets/TairObject?type=locus&name=AT4G13960	NA	0.380665	-0.228527	4.95887
Botrytis & PEG	DW	m158973	4	17402490	8.06233e-05	4.09354	significant snp	AT4G36920	NA	http://arabidopsis.org/servlets/TairObject?type=locus&name=AT4G36920	NA	0.462236	0.214235	4.59482
Botrytis & PEG	DW	m192978	5	16797332	9.50386e-05	4.0221	significant snp	AT5G41990	AT5G41992	http://arabidopsis.org/servlets/TairObject?type=locus&name=AT5G41990	http://arabidopsis.org/servlets/TairObject?type=locus&name=AT5G41992	0.492447	-0.21155	4.50503
Botrytis & PEG	DW	m208993	5	24064628	1.79537e-05	4.74585	significant snp	AT5G59730	AT5G59732	http://arabidopsis.org/servlets/TairObject?type=locus&name=AT5G59730	http://arabidopsis.org/servlets/TairObject?type=locus&name=AT5G59732	0.652568	0.24351	5.41461
Botrytis & PEG	DW	m208996	5	24065057	5.67892e-05	4.24573	significant snp	AT5G59730	AT5G59732	http://arabidopsis.org/servlets/TairObject?type=locus&name=AT5G59730	http://arabidopsis.org/servlets/TairObject?type=locus&name=AT5G59732	0.613293	0.223846	4.78613
Botrytis & PEG	DW	m208997	5	24065189	7.55869e-05	4.12155	significant snp	AT5G59730	AT5G59732	http://arabidopsis.org/servlets/TairObject?type=locus&name=AT5G59730	http://arabidopsis.org/servlets/TairObject?type=locus&name=AT5G59732	0.697885	0.233505	4.63003
Botrytis & PEG	DW	m209001	5	24065855	8.58317e-05	4.06635	significant snp	AT5G59730	AT5G59732	http://arabidopsis.org/servlets/TairObject?type=locus&name=AT5G59730	http://arabidopsis.org/servlets/TairObject?type=locus&name=AT5G59732	0.682779	0.228652	4.56065
Botrytis & PEG	WC	m11650	1	6802101	8.7e-05	4.06031	significant snp	AT1G19660		http://arabidopsis.org/servlets/TairObject?type=locus&name=AT1G19660		0.274924	0.241468	4.55305
Botrytis & PEG	WC	m119920	3	21171171	1.9e-05	4.72043	significant snp	AT3G57200		http://arabidopsis.org/servlets/TairObject?type=locus&name=AT3G57200		0.21148	0.287056	5.38268
Botrytis & PEG	WC	m128038	4	1852234	5.75e-05	4.24059	significant snp	AT4G03916		http://arabidopsis.org/servlets/TairObject?type=locus&name=AT4G03916		0.519637	-0.221084	4.77967
Botrytis & PEG	WC	m142134	4	8552654	6.68e-05	4.17534	significant snp	AT4G14965		http://arabidopsis.org/servlets/TairObject?type=locus&name=AT4G14965		0.670695	-0.233011	4.69765
Botrytis & PEG	WC	m164482	5	1977360	8.6e-05	4.06572	significant snp	AT5G06480		http://arabidopsis.org/servlets/TairObject?type=locus&name=AT5G06480		0.770393	-0.256522	4.55986
Botrytis & PEG	WC	m164484	5	1978297	6.04e-06	5.21898	significant snp	AT5G06490		http://arabidopsis.org/servlets/TairObject?type=locus&name=AT5G06490		0.193353	0.313586	6.0084
Botrytis & PEG	WC	m164485	5	1979298	3.17e-05	4.49877	significant snp	AT5G06490		http://arabidopsis.org/servlets/TairObject?type=locus&name=AT5G06490		0.205438	0.282523	5.10417
Botrytis & PEG	WC	m164486	5	1980442	8.95e-06	5.04835	significant snp	AT5G06490		http://arabidopsis.org/servlets/TairObject?type=locus&name=AT5G06490		0.196375	0.306146	5.79438
Botrytis & PEG	WC	m164492	5	1983116	1.93e-05	4.7147	significant snp	AT5G06500		http://arabidopsis.org/servlets/TairObject?type=locus&name=AT5G06500		0.193353	0.29661	5.37548
Botrytis & PEG	WC	m164493	5	1983420	2.83e-05	4.54769	significant snp	AT5G06500		http://arabidopsis.org/servlets/TairObject?type=locus&name=AT5G06500		0.202417	0.285789	5.16565
Botrytis & PEG	WC	m164494	5	1983515	1.6e-05	4.79459	significant snp	AT5G06500		http://arabidopsis.org/servlets/TairObject?type=locus&name=AT5G06500		0.217523	0.286571	5.47583
Botrytis & PEG	WC	m164496	5	1984213	2.29e-05	4.63992	significant snp	AT5G06510		http://arabidopsis.org/servlets/TairObject?type=locus&name=AT5G06510		0.196375	0.292284	5.28153
Botrytis & PEG	WC	m164497	5	1984490	9.79e-05	4.00918	significant snp	AT5G06510		http://arabidopsis.org/servlets/TairObject?type=locus&name=AT5G06510		0.265861	0.242298	4.48879
Botrytis & PEG	WC	m164499	5	1986246	2.53e-05	4.59657	significant snp	AT5G06510		http://arabidopsis.org/servlets/TairObject?type=locus&name=AT5G06510		0.193353	0.292488	5.22707
Botrytis & PEG	WC	m164502	5	1988560	2.46e-05	4.60956	significant snp	AT5G06520		http://arabidopsis.org/servlets/TairObject?type=locus&name=AT5G06520		0.199396	0.289557	5.24339
Botrytis & PEG	WC	m164506	5	1991882	8.11e-06	5.09073	significant snp	AT5G06530		http://arabidopsis.org/servlets/TairObject?type=locus&name=AT5G06530		0.151057	0.341171	5.84755
Botrytis & PEG	WC	m179595	5	9472018	9.66e-05	4.01487	significant snp	AT5G26912		http://arabidopsis.org/servlets/TairObject?type=locus&name=AT5G26912		0.208459	0.263732	4.49594
Botrytis & PEG	WC	m179610	5	9478463	3.34e-05	4.47589	significant snp	AT5G26920		http://arabidopsis.org/servlets/TairObject?type=locus&name=AT5G26920		0.256798	0.260553	5.07542
Botrytis & PEG	WC	m200317	5	19513895	2.64e-05	4.57846	significant snp	AT5G48120		http://arabidopsis.org/servlets/TairObject?type=locus&name=AT5G48120		0.0966767	0.390025	5.20431
Botrytis & PEG	WC	m213522	5	26691200	3.73e-06	5.42795	significant snp	AT5G66820		http://arabidopsis.org/servlets/TairObject?type=locus&name=AT5G66820		0.102719	0.416723	6.27027
Botrytis & PEG	WC	m209212	5	24160668	4.81e-05	4.31756	http://arabidopsis.org/servlets/TairObject?type=locus&name=AT5G60010	http://arabidopsis.org/servlets/TairObject?type=locus&name=AT5G60010		http://arabidopsis.org/servlets/TairObject?type=locus&name=AT5G60010		0.907738	-0.184208	3.39701
Botrytis & PEG	WC	m29585	1	17999528	8.65e-05	4.06319	significant snp	AT1G48670		http://arabidopsis.org/servlets/TairObject?type=locus&name=AT1G48670		0.845921	-0.29873	4.55668
Botrytis & PEG	WC	m59706	2	5040514	9.39e-05	4.02752	significant snp	AT2G12440		http://arabidopsis.org/servlets/TairObject?type=locus&name=AT2G12440		0.383686	0.220692	4.51185
Botrytis & PEG	WC	m61790	2	6494857	2.35e-05	4.62922	significant snp	AT2G15020		http://arabidopsis.org/servlets/TairObject?type=locus&name=AT2G15020		0.308157	0.251153	5.26809
