# Supplementary material for: Genome‐wide association analysis reveals genes controlling an antagonistic effect of biotic and osmotic stress on Arabidopsis thaliana growth
Source: Mol Plant Pathol. 2024 Mar 9;25(3):e13436. doi: 10.1111/mpp.13436 (PMC10924621; doi:10.1111/mpp.13436)
Supplement: Supplementary file 11 — Table S7. Multi‐environment (ME) genome‐wide association‐mapping identified significant single‐nucleotide polymorphisms (SNPs) (−log10(p) > 4) showed Q × E interaction for Pieris + polyethylene glycol 8000 (PEG) and Botrytis + PEG stress responses. [file MPP-25-e13436-s004.xlsx]

## Sheet: S7
Supplementary Table 9. ME GWA mapping identified significant (-log(p)>4) SNPs showed QxE interaction for Pieris & PEG and Botrytis & PEG stress responses. SNPs that were described in the text were highlighted in yellow.
T2 represents time point 1 (Pieris response or Botrtyis resposne), T3 represent time point 2 (Pieris + PEG or Botrytis + PEG response).
“-“ represents non-Col-0 allele.
MAF = minor allele frequency.
Gene1 and gene2 = genes that associated with corresponding SNPs. NA = no associated genes
Experiment	Trait	To Sup data.	position (bp)	marker	p-value	-Log(p)	effect on rosette area at T2	effect on rosette area at T3	QTL	MAF	gene1	gene2
Pieris & PEG	PLA	1	8633124	15077	2.35e-05	4.63	0.396968	-0.620969	QxE	0.285714	AT1G24330	NA
Pieris & PEG	PLA	1	9878036	16982	5.56e-05	4.25	0.011567	-0.681883	QxE	0.237143	AT1G28260	NA
Pieris & PEG	PLA	1	16560871	26708	3.09e-05	4.51	0.192266	-1.19438	QxE	0.0657143	AT1G43777	AT1G43780
Pieris & PEG	PLA	1	26022666	44791	2.77e-05	4.56	1.06816	-0.60521	QxE	0.125714	AT1G69220	NA
Pieris & PEG	PLA	1	29610856	50464	4.86e-05	4.31	0.472441	-0.678819	QxE	0.168571	AT1G78740	NA
Pieris & PEG	PLA	1	21070804	33777	1.18e-05	4.93	0.817038	0.517791	QxE	0.211429	NA	NA
Pieris & PEG	PLA	2	4338775	58452	3.59e-05	4.45	-0.409009	-1.18847	QxE	0.0628571	AT2G10990	NA
Pieris & PEG	PLA	2	4342171	58459	5.69e-05	4.24	0.0730603	-0.944792	QxE	0.1	AT2G11000	NA
Pieris & PEG	PLA	2	5877476	61089	2.04e-05	4.69	-0.435697	1.03314	QxE	0.0885714	AT2G13990	NA
Pieris & PEG	PLA	2	15328790	73991	8.33e-07	6.08	1.19058	0.183346	QxE	0.282857	AT2G36550	NA
Pieris & PEG	PLA	2	15329366	73992	5.27e-06	5.28	1.09529	0.193031	QxE	0.274286	AT2G36560	NA
Pieris & PEG	PLA	2	15329452	73993	4.06e-06	5.39	1.10335	0.143878	QxE	0.297143	AT2G36560	NA
Pieris & PEG	PLA	2	15329659	73994	8.29e-07	6.08	1.19591	0.165236	QxE	0.282857	AT2G36560	NA
Pieris & PEG	PLA	2	15331437	73995	2.6e-07	6.59	1.22797	0.193028	QxE	0.288571	AT2G36560	NA
Pieris & PEG	PLA	2	15332015	73996	8.63e-07	6.06	1.18396	0.194609	QxE	0.285714	AT2G36560	NA
Pieris & PEG	PLA	2	15332268	73997	2.55e-06	5.59	1.14113	0.176252	QxE	0.282857	AT2G36560	NA
Pieris & PEG	PLA	2	16257858	75221	2.54e-05	4.59	0.00442739	-0.640479	QxE	0.268571	AT2G38940	NA
Pieris & PEG	PLA	2	17551833	77266	1.79e-06	5.75	1.12447	-0.855388	QxE	0.0971429	AT2G42070	NA
Pieris & PEG	PLA	2	4328548	58426	3.63e-06	5.44	0.288843	-1.08852	QxE	0.0942857	NA	NA
Pieris & PEG	PLA	2	4331607	58437	8.25e-05	4.08	-0.266048	-1.18391	QxE	0.0571429	NA	NA
Pieris & PEG	PLA	2	5125348	59841	8.55e-05	4.07	-0.411545	-0.492083	Main	0.368571	NA	NA
Pieris & PEG	PLA	3	214295	80726	1.12e-05	4.95	1.446	-0.830519	QxE	0.0657143	AT3G01540	NA
Pieris & PEG	PLA	3	1795687	83598	2.94e-05	4.53	1.12843	-0.478341	QxE	0.154286	AT3G05980	NA
Pieris & PEG	PLA	3	1797165	83600	9.5e-05	4.02	0.783555	-0.480617	QxE	0.228571	AT3G05990	NA
Pieris & PEG	PLA	3	16807464	111606	1.23e-05	4.91	0.539102	-0.854195	QxE	0.117143	AT3G45770	NA
Pieris & PEG	PLA	3	16879238	111770	8.02e-05	4.1	-0.857786	-0.308387	QxE	0.314286	AT3G45910	AT3G45920
Pieris & PEG	PLA	4	727364	125547	5.66e-05	4.25	1.05749	-0.552255	QxE	0.114286	AT4G01690	NA
Pieris & PEG	PLA	4	8137978	141052	2.94e-05	4.53	-1.83092	-0.301895	QxE	0.0685714	AT4G14130	NA
Pieris & PEG	PLA	4	15003325	155219	1.89e-06	5.72	0.555762	-1.33762	QxE	0.06	AT4G30810	NA
Pieris & PEG	PLA	4	15005749	155226	1.29e-05	4.89	0.458035	-1.27327	QxE	0.0571429	AT4G30810	NA
Pieris & PEG	PLA	4	1635994	127705	4.91e-05	4.31	0.66578	0.540444	Main	0.282857	NA	NA
Pieris & PEG	PLA	4	13814886	153520	3.44e-05	4.46	-0.856001	-0.271568	QxE	0.451429	NA	NA
Pieris & PEG	PLA	5	3534539	167167	4.14e-05	4.38	0.929951	-0.311158	QxE	0.282857	AT5G11100	NA
Pieris & PEG	PLA	5	4934862	169484	1.03e-05	4.99	0.930348	0.747929	Main	0.122857	AT5G15190	NA
Pieris & PEG	PLA	5	6940509	173709	5.75e-05	4.24	1.3099	-0.938661	QxE	0.0542857	AT5G20510	NA
Pieris & PEG	PLA	5	13561485	185894	4.07e-05	4.39	0.752384	0.758456	Main	0.117143	AT5G35340	NA
Pieris & PEG	PLA	5	13562771	185895	6.8e-05	4.17	0.685212	0.746214	Main	0.125714	AT5G35340	NA
Pieris & PEG	PLA	5	13563095	185896	5.21e-05	4.28	0.728621	0.721864	Main	0.128571	AT5G35340	NA
Pieris & PEG	PLA	5	13566104	185913	3.41e-05	4.47	0.78506	0.690651	Main	0.137143	AT5G35344	NA
Pieris & PEG	PLA	5	13567663	185919	6.8e-05	4.17	0.685212	0.746214	Main	0.125714	AT5G35344	NA
Pieris & PEG	PLA	5	13576243	185951	6.8e-05	4.17	0.685212	0.746214	Main	0.122857	AT5G35356	AT5G35354
Pieris & PEG	PLA	5	15099655	189078	5.16e-05	4.29	0.966499	-0.703955	QxE	0.111429	AT5G37920	NA
Pieris & PEG	PLA	5	15099782	189079	9.47e-05	4.02	-0.834019	0.596042	QxE	0.142857	AT5G37920	NA
Pieris & PEG	PLA	5	17218010	194088	8.69e-05	4.06	-1.22662	0.960146	QxE	0.0542857	AT5G42940	NA
Pieris & PEG	PLA	5	19193555	199646	7.39e-05	4.13	0.33106	0.582081	QxE	0.277143	AT5G47280	NA
Pieris & PEG	PLA	5	19667815	200689	7.98e-05	4.1	0.713364	-0.85539	QxE	0.0857143	AT5G48530	NA
Pieris & PEG	PLA	5	20843183	202915	1.49e-05	4.83	1.85692	-0.665055	QxE	0.0542857	AT5G51280	NA
Botrytis & PEG	DW	1	3273280	5316	6.83e-05	4.17	-0.759371	-0.787518	QxE	0.0885714	AT1G10030	AT1G10020
Botrytis & PEG	DW	1	5090273	8621	2.52e-05	4.6	0.582447	0.442274	QxE	0.248571	AT1G14780	AT1G14770
Botrytis & PEG	DW	1	7196369	12384	4.38e-05	4.36	0.599873	0.196658	QxE	0.397143	AT1G20735	NA
Botrytis & PEG	DW	1	9993070	17158	3.59e-05	4.45	-0.536906	-1.39294	QxE	0.0542857	AT1G28430	NA
Botrytis & PEG	DW	1	15005635	25443	7.37e-05	4.13	-0.64176	0.14373	QxE	0.268571	AT1G40091	NA
Botrytis & PEG	DW	1	21074520	33786	5.69e-05	4.24	0.561972	-0.820236	QxE	0.117143	AT1G56280	NA
Botrytis & PEG	DW	2	5706841	60883	3.73e-05	4.43	0.423093	-0.785809	QxE	0.171429	AT2G13690	NA
Botrytis & PEG	DW	4	5735977	134619	8.38e-05	4.08	0.979048	0.504914	QxE	0.0742857	NA	NA
Botrytis & PEG	DW	4	8044891	140733	6.98e-05	4.16	-0.430523	-0.611333	QxE	0.222857	AT4G13918	NA
Botrytis & PEG	DW	5	16618270	192462	6.41e-05	4.19	0.474791	-0.472141	QxE	0.291429	AT5G41550	NA
Botrytis & PEG	WC	1	3404665	5710	5.32e-06	5.27	-1.22661	-0.0396054	QxE	0.0857143	AT1G10385	NA
Botrytis & PEG	WC	1	8526228	14841	9.99e-05	4	-0.232375	-0.748767	QxE	0.462857	AT1G24100	NA
Botrytis & PEG	WC	1	17999528	29585	4.24e-05	4.37	0.764758	-0.552272	QxE	0.151429	AT1G48670	NA
Botrytis & PEG	WC	1	18053442	29676	9.98e-05	4	0.870258	-0.0388599	QxE	0.14	AT1G48810	NA
Botrytis & PEG	WC	1	20582564	33150	2.66e-05	4.57	-1.31417	-0.275765	QxE	0.0628571	AT1G55175	NA
Botrytis & PEG	WC	1	27124605	46862	1.6e-06	5.8	-1.34469	1.26237	QxE	0.0514286	AT1G72090	NA
Botrytis & PEG	WC	1	27126015	46866	5.19e-06	5.28	-1.28671	1.09444	QxE	0.0542857	AT1G72090	NA
Botrytis & PEG	WC	1	27975995	48313	6.77e-05	4.17	0.0881789	0.806143	QxE	0.468571	AT1G74430	NA
Botrytis & PEG	WC	2	5437417	60359	5.28e-05	4.28	0.788616	0.656067	Main	0.145714	AT2G13150	NA
Botrytis & PEG	WC	2	5438772	60363	1.04e-05	4.98	0.843928	0.787544	Main	0.134286	NA	NA
Botrytis & PEG	WC	2	5462569	60411	3.79e-06	5.42	0.924351	0.774232	Main	0.131429	AT2G13180	NA
Botrytis & PEG	WC	2	5463206	60415	5.59e-05	4.25	0.827291	0.624577	QxE	0.137143	AT2G13180	NA
Botrytis & PEG	WC	2	6863807	62258	3.03e-05	4.52	1.14312	-0.285953	QxE	0.0828571	AT2G15750	NA
Botrytis & PEG	WC	2	7995212	64241	1.59e-07	6.8	-1.0921	-0.525496	QxE	0.128571	AT2G18440	NA
Botrytis & PEG	WC	2	11824229	69765	3.37e-06	5.47	-0.852501	0.753152	QxE	0.134286	AT2G27750	NA
Botrytis & PEG	WC	2	11825027	69766	6.4e-06	5.19	-0.812028	0.763621	QxE	0.134286	AT2G27760	NA
Botrytis & PEG	WC	2	11825246	69767	3.32e-06	5.48	-0.860799	0.7487	QxE	0.131429	AT2G27760	NA
Botrytis & PEG	WC	2	11844294	69788	9.89e-05	4	0.526085	0.626664	Main	0.251429	AT2G27775	NA
Botrytis & PEG	WC	3	1817054	83650	8.72e-05	4.06	-0.532026	0.460229	QxE	0.382857	NA	NA
Botrytis & PEG	WC	3	1826805	83665	2.05e-05	4.69	-0.911859	0.671381	QxE	0.12	AT3G06050	NA
Botrytis & PEG	WC	3	6625488	92152	7.39e-05	4.13	-0.302877	-1.2743	QxE	0.102857	AT3G19170	NA
Botrytis & PEG	WC	3	7875039	94321	9.4e-05	4.03	-0.845686	0.0292372	QxE	0.165714	AT3G22270	NA
Botrytis & PEG	WC	3	8019653	94596	2.56e-05	4.59	-0.949819	-1.62413	QxE	0.0542857	AT3G22680	AT3G22670
Botrytis & PEG	WC	3	8022045	94602	1.94e-07	6.71	-1.19688	-1.9144	QxE	0.0542857	AT3G22690	NA
Botrytis & PEG	WC	3	8025022	94606	1.86e-05	4.73	-1.08229	-1.52026	QxE	0.0542857	AT3G22700	NA
Botrytis & PEG	WC	3	8031878	94619	4.77e-05	4.32	-0.93137	-1.30601	QxE	0.0657143	AT3G22730	NA
Botrytis & PEG	WC	4	2461422	129478	3.26e-05	4.49	-0.245827	-1.65838	QxE	0.0657143	AT4G04860	NA
Botrytis & PEG	WC	4	9577443	144738	9.38e-06	5.03	-0.997881	-0.296888	QxE	0.114286	AT4G17010	NA
Botrytis & PEG	WC	5	17593158	195404	3.29e-05	4.48	-0.917222	-1.34344	QxE	0.0542857	AT5G43790	NA
Botrytis & PEG	WC	5	18800097	198954	7.59e-05	4.12	1.00511	0.144186	QxE	0.102857	AT5G46340	NA
Botrytis & PEG	WC	5	19507584	200305	9.2e-06	5.04	-1.04055	0.262805	QxE	0.12	NA	NA
Botrytis & PEG	WC	5	19513895	200317	7.11e-06	5.15	-1.12883	0.385341	QxE	0.0942857	AT5G48120	NA
Botrytis & PEG	WC	5	19514560	200318	8.66e-05	4.06	-0.901047	-0.255847	QxE	0.122857	AT5G48120	NA
Botrytis & PEG	WC	5	19516499	200325	1.07e-05	4.97	-0.699046	-0.7556	Main	0.182857	AT5G48130	NA
Botrytis & PEG	WC	5	19516998	200327	8.1e-06	5.09	-0.687794	-0.765816	Main	0.188571	AT5G48130	NA
Botrytis & PEG	WC	5	19517309	200329	5.32e-06	5.27	-0.925965	-1.12631	QxE	0.0857143	AT5G48130	NA
Botrytis & PEG	WC	5	19517710	200331	8.82e-07	6.05	-0.922131	-1.14715	QxE	0.1	AT5G48130	NA
Botrytis & PEG	WC	5	19519016	200335	2.18e-05	4.66	-0.826297	-0.803306	QxE	0.125714	AT5G48140	NA
Botrytis & PEG	WC	5	19541621	200389	3.67e-05	4.44	-0.447612	-1.49534	QxE	0.0685714	AT5G48180	NA
Botrytis & PEG	WC	5	22275445	205826	6.56e-06	5.18	-1.28972	-0.0489154	QxE	0.0714286	AT5G54830	NA
Botrytis & PEG	WC	5	24160668	209212	9.05e-05	4.04	-0.846418	0.850113	QxE	0.0914286	AT5G60010	NA
Botrytis & PEG	WC	5	24682020	209977	2.95e-05	4.53	-1.10459	0.0955425	QxE	0.108571	AT5G61400	NA
Botrytis & PEG	WC	5	24683400	209985	2.95e-05	4.53	-1.10459	0.0955425	QxE	0.108571	AT5G61400	NA
