# Supplementary material for: Genome‐wide association analysis reveals genes controlling an antagonistic effect of biotic and osmotic stress on Arabidopsis thaliana growth
Source: Mol Plant Pathol. 2024 Mar 9;25(3):e13436. doi: 10.1111/mpp.13436 (PMC10924621; doi:10.1111/mpp.13436)
Supplement: Supplementary file 12 — Table S8. Three‐way analysis of variance for testing interaction between accessions and treatments. [file MPP-25-e13436-s008.xlsx]

## Sheet: S8
Supplementary Table 8. Three-way ANOVA for testing interaction between Arabidopsis accessions and treatments
a
Main effects	df	SS	MS	F	p-value
Accessions (Acc)	3	0.528651	0.176217	8.6655	0.000106188
Pieris	1	1.5993	1.5993	78.6458	1.10911e-11
PEG	1	0.999096	0.999096	49.1307	7.11493e-09
Acc x Pieris	3	0.052981	0.0176603	0.868449	0.46398
Acc x PEG	3	0.0342914	0.0114305	0.562094	0.642639
Pieris x PEG	1	0.000160623	0.000160623	0.00789864	0.929552
Acc x Pieris x PEG	3	0.23997	0.0799901	3.93352	0.0137263
within	48	0.976103	0.0203355
b.
Main effects	df	SS	MS	F	p-value
Accessions (Acc)	3	0.59816	0.199387	9.95896	1.19024e-05
Botrytis	1	2.24253	2.24253	112.01	7.12868e-17
PEG	1	1.62748	1.62748	81.2896	8.16775e-14
Acc x Botrytis	3	0.0320271	0.0106757	0.533229	0.660811
Acc x PEG	3	0.705068	0.235023	11.7389	1.88231e-06
Botrytis x PEG	1	0.000160623	0.000160623	0.00802278	0.928853
Acc x Botrytis x PEG	3	0.55481	0.184937	9.23722	2.57263e-05
within	80	1.60167	0.0200208
