# Supplementary material for: Genome‐wide association analysis reveals genes controlling an antagonistic effect of biotic and osmotic stress on Arabidopsis thaliana growth
Source: Mol Plant Pathol. 2024 Mar 9;25(3):e13436. doi: 10.1111/mpp.13436 (PMC10924621; doi:10.1111/mpp.13436)
Supplement: Supplementary file 13 — Table S9. Results of three‐way analysis of variance to teste the interaction between accessions and treatment on genes bZIP25, PRX3, PRX34, LHCA5, DI19, RMG1, ARF4 and WRR4. [file MPP-25-e13436-s014.xlsx]

## Sheet: S9
Supplementary Table 9. Results of 3-way ANOVA to teste the interaction between accessions and treatment on genes bZIP25, PRX3, PRX34, LHCA5, RMG1, ARF4, DI19 and WRR$
bZIP25
Main effects	df	SS	MS	F	p-value
Accession (Acc)	3	0.00111763	0.000372545	2.79235	0.0556677
Pieris	1	0.00176087	0.00176087	13.1983	0.000941027
PEG	1	0.00107876	0.00107876	8.08567	0.00760047
Acc x Pieris	3	0.00160038	0.000533462	3.99847	0.0155913
Acc x PEG	3	0.00116061	0.000386868	2.89971	0.0495623
Pieris x PEG	1	0.000160623	0.000160623	1.20392	0.280482
Acc x Pieris x PEG	3	0.00339495	0.00113165	8.4821	0.000256803
within	33	0.00440274	0.000133416
PRX33
Main effects	df	SS	MS	F	p-value
Accession (Acc)	3	0.00806467	0.00268822	11.333	2.88747e-05
Pieris	1	0.004746	0.004746	20.0082	8.63389e-05
PEG	1	0.0211339	0.0211339	89.0963	6.7331e-11
Acc x Pieris	3	0.00247579	0.000825264	3.47915	0.0267293
Acc x PEG	3	0.00293516	0.000978386	4.12468	0.0137058
Pieris x PEG	1	0.000160623	0.000160623	0.677152	0.416476
Acc x Pieris x PEG	3	0.00532265	0.00177422	7.47973	0.000594585
within	33	0.0078277	0.000237203
PRX34
Main effects	df	SS	MS	F	p-value
Accession (Acc)	3	0.00394178	0.00131393	3.42547	0.0282831
Pieris	1	0.0288365	0.0288365	75.1781	5.07344e-10
PEG	1	0.0818276	0.0818276	213.328	5.81058e-16
Acc x Pieris	3	0.000265188	8.83961e-05	0.230453	0.874512
Acc x PEG	3	0.00647762	0.00215921	5.62915	0.00313915
Pieris x PEG	1	0.000160623	0.000160623	0.418751	0.522037
Acc x Pieris x PEG	3	0.000689272	0.000229757	0.598989	0.620213
within	33	0.012658	0.000383576
LHCA5
Main effects	df	SS	MS	F	p-value
Accession (Acc)	3	0.011983	0.00399434	14.5808	3.23803e-06
Pieris	1	3.92971e-05	3.92971e-05	0.143449	0.707302
PEG	1	0.00206921	0.00206921	7.55338	0.00963487
Acc x Pieris	3	0.00743834	0.00247945	9.05091	0.000162294
Acc x PEG	3	0.00531066	0.00177022	6.46196	0.0014563
Pieris x PEG	1	0.000160623	0.000160623	0.586333	0.449283
Acc x Pieris x PEG	3	0.0104441	0.00348137	12.7083	1.10398e-05
within	33	0.00904017	0.000273944
DI19
Main effects	df	SS	MS	F	p-value
Accession (Acc)	5	0.0046196	0.000923919	2.34338	0.0551135
Botrytis	1	0.00448434	0.00448434	11.3739	0.00146188
PEG	1	8.09957e-05	8.09957e-05	0.205433	0.652371
Acc x Botrytis	5	0.0040174	0.000803481	2.03791	0.0896032
Acc x PEG	5	0.00347453	0.000694906	1.76253	0.138181
Botrytis x PEG	1	0.000160623	0.000160623	0.407395	0.526267
Acc x Botrytis x PEG	5	0.00123375	0.000246749	0.625842	0.680774
within	49	0.0193191	0.000394267
RMG1
Main effects	df	SS	MS	F	p-value
Accession (Acc)	5	0.0142837	0.00285674	32.5721	1.77983e-14
Botrytis	1	0.00124394	0.00124394	14.1832	0.000445036
PEG	1	0.000117584	0.000117584	1.34067	0.252528
Acc x Botrytis	5	0.00252981	0.000505961	5.76889	0.000290436
Acc x PEG	5	0.00141783	0.000283565	3.23316	0.0133501
Botrytis x PEG	1	0.000160623	0.000160623	1.83139	0.182174
Acc x Botrytis x PEG	5	0.0011357	0.000227141	2.58982	0.037179
within	49	0.00429756	8.77052e-05
ARF4
Main effects	df	SS	MS	F	p-value
Accession (Acc)	5	0.00202214	0.000404427	2.47245	0.044848
Botrytis	1	1.27098e-05	1.27098e-05	0.0777009	0.781611
PEG	1	1.46672e-05	1.46672e-05	0.0896674	0.765867
Acc x Botrytis	5	0.000346191	6.92382e-05	0.423285	0.830243
Acc x PEG	5	0.000757146	0.000151429	0.925758	0.472448
Botrytis x PEG	1	0.000160623	0.000160623	0.981961	0.326583
Acc x Botrytis x PEG	5	0.000685508	0.000137102	0.838166	0.52915
within	49	0.00801509	0.000163573
WRR4
Main effects	df	SS	MS	F	p-value
Accession (Acc)	5	0.0193199	0.00386398	22.3309	1.35536e-11
Botrytis	1	0.00708801	0.00708801	40.9633	5.63627e-08
PEG	1	0.00234173	0.00234173	13.5334	0.000582426
Acc x Botrytis	5	0.00187681	0.000375361	2.1693	0.0727342
Acc x PEG	5	0.00206447	0.000412893	2.38621	0.0514717
Botrytis x PEG	1	0.000160623	0.000160623	0.928276	0.340042
Acc x Botrytis x PEG	5	0.00264139	0.000528278	3.05304	0.0177634
within	49	0.00847863	0.000173033
