# Supplementary material for: Genome‐wide association analysis reveals genes controlling an antagonistic effect of biotic and osmotic stress on Arabidopsis thaliana growth
Source: Mol Plant Pathol. 2024 Mar 9;25(3):e13436. doi: 10.1111/mpp.13436 (PMC10924621; doi:10.1111/mpp.13436)
Supplement: Supplementary file 14 — Table S10. Results of one‐way and two‐way analysis of variance to test the interaction between mutants and treatment exposure to Pieris and polyethylene glycol 8000 (PEG). [file MPP-25-e13436-s001.xlsx]

## Sheet: S10
Supplementary Table 10. Results of one-way and two-way ANOVA to teste the interaction between mutants and treatment exposure to Pieris and PEG
one-way ANOVA
Source of Variation	SS	df	MS	F	P-value	F crit
Between groups	395.528	2	197.764	6.69049	0.00837488	3.68232
Within groups	443.385	15	29.559
Total	838.913	17
2-Way ANOVA
Source of Variation	SS	df	MS	F	P-value	F crit
Sample	0.000963518	2	0.000481759	3.79464	0.0369878	3.40283
Columns	0.0091875	1	0.0091875	72.3665	1.04602e-08	4.25968
Interaction	0.00171148	2	0.000855741	6.74036	0.00475161	3.40283
Within	0.00304699	24	0.000126958
Total	0.0149095	29
